# Supplementary material for: A ventrolateral medulla-midline thalamic circuit for hypoglycemic feeding
Source: Nat Commun. 2020 Dec 4;11:6218. doi: 10.1038/s41467-020-19980-7 (PMC7719163; doi:10.1038/s41467-020-19980-7)
Supplement: Supplementary file 6 — Source Data [file 41467_2020_19980_MOESM6_ESM.xlsx]

## Sheet: Fig 2e
Pre-Test	Stimulation	Post-Test
0.02	0.26	0
0	0.2	0
0	0.18	0.04
0	0.24	0
0	0.25	0.04
0.06969	1.11498	0.06969
0	0.54264	0.54264
0	0.75188	0.30075
0.70588	0.54902	0.07843
0.59829	1.02564	0

## Sheet: Fig 2g
Pre-Test	Stimulation	Post-Test
0	0	0
0	0	0
0	0	0
0	0	0
0	0	0
0	0	0
0	0	0.02
0	0	0.04
0.02	0.06	0.02
0	0.06	0.04

## Sheet: Fig 3e
ChrimsonR	tdTomato
0.44	0
0	0.08
0.4	0.02
0.18	0
0.24	0.06
0.32	0
0.3
0.06
0.16

## Sheet: Fig 3g
ChrimsonR				tdTomato
Baseline	Light ON			Baseline	Light ON
0.33	756.39			18.18	-17.92
-0.84	40.49			-0.163	-99.57
-0.024	234.48			-0.596	-60.6
-0.48	17.24			0.0115	-292.11
-0.43	267.78			0.912	-209.86
-0.52	264.569			0.01847	-111.27
0.22	292.9			-0.088	738.68
0.111	340			0.054	-209.68
-0.71	340.276			-0.332	-82.05
0.55	282.39			-0.2337	113.11
0.5	415.83
0.26	289.615
-0.58	-310.08
-0.58	-262.82
-0.58	330.45
-0.54	-84.79
-0.23	26.39

## Sheet: Fig 4e
Baseline	Approach
-0.1	6.74
0.001	8.27
-0.04	26.8
-0.05	36.1
-0.04	10

## Sheet: Fig 4h
Baseline	Reward zone
0.03	-12.8
0.01	-24.7
0.73	-13.6
1.3	-21.2

## Sheet: Fig 5d
Baseline	Feeding bout
0.03093	46.49
0.01636	-78.59
0.137	26.89
-2.66	-157.4
-0.14799	-104.89
0.16159	-99.79
-0.459	-175.1

## Sheet: Fig 6d
tdT_Saline	tdT_CNO	hM4Di_Saline	hM4Di_CNO	hM3Dq_Saline	hM3Dq_CNO
712.366	565.815	563.065	248.212	175.637	1262.21
684.046	633.917	583.303	140.854	159.524	996.845
585.538	554.81	512.719	87.357	325.09	1200.07
813.45	529.735	455.325	408.186
	811.017	695.013	207.434
		813.393	285.83

## Sheet: Fig 7c
Control	eNpHR
0.58	0.2
0.4	0.04
0.38	0.06
0.26	0.4
0.36	0
0.34	0.44
0.16	0.12
0.38	0.06
	0.24

## Sheet: Fig 7d
Control	eNpHR
313	269
248	257
334	303
303	345
263	280
386	304
256	232
253
442
202

[truncated: 16 more sheets: Fig 7e, Fig 7f, Fig 8c, Suppl Fig 1b, Suppl Fig 1c, Suppl Fig 1e, Suppl Fig 1f, Suppl Fig 1g, Suppl Fig 1i, Suppl Fig 1j, Suppl Fig 1k, Suppl Fig 3d, Suppl Fig 3h, Suppl Fig 7c, Suppl Fig 7d, Suppl Fig 8]
